# Supplementary material for: A Novel Fluorescent Sensor Based on Aptamer and qPCR for Determination of Glyphosate in Tap Water
Source: Sensors (Basel). 2023 Jan 6;23(2):649. doi: 10.3390/s23020649 (PMC9863111; doi:10.3390/s23020649)
Supplement: Supplementary file 1 [file sensors-23-00649-s001.zip]

Archive with 1 entries (1 files):
- sensors-2099815-supplementary.pdf
